# Supplementary material for: Midkine promotes renal fibrosis by stabilizing C/EBPβ to facilitate endothelial-mesenchymal transition
Source: Commun Biol. 2024 May 7;7:544. doi: 10.1038/s42003-024-06154-0 (PMC11076470; doi:10.1038/s42003-024-06154-0)
Supplement: Supplementary file 3 — Supplementary Data [file 42003_2024_6154_MOESM3_ESM.xlsx]

## Sheet: Sheet1
Fig.3b		0d			4d			7d			14
TGF-b	1.39824	0.804806	0.796969	1.85879	2.15372	2.25623	2.21165	2.57569	2.80165	3.31948	3.54297	3.36779
ACTA2	1.02537	0.968972	1.00567	1.57225	1.62301	1.5108	2.63135	3.17521	2.95486	3.23806	3.22938	3.21488
DCN	0.90473	1.16665	0.928623	1.02177	1.06206	1.24315	2.63589	2.98934	2.73972	4.03279	4.38017	4.94717
MDK	1.06885	1.0658	0.865367	2.54242	2.08556	2.11955	2.33422	2.55713	2.64707	1.60835	0.174215	1.42511
Fig.3e	0.0002	0.00081	0.00571	0.00764
	6e-05	0.00171	0.00633	0.00772
	5e-05	0.00233	0.00644	0.00588
	0.0001	0.00236	0.00432	0.00712
	0.00012	0.0012	0.00337	0.00883
	0.0001	0.00277	0.0056	0.00461
Fig.4d	0.976665	2.77155	2.58525	1.22394
	0.917576	2.7994	2.76139	1.29131
	1.10538	2.56944	2.72074	1.46067
Fig.4e
		con			TGF-b
WT	1.32673	0.854725	0.90223	1.88489	2.13839	2.72442
SD-208	0.860723	1.05654	1.19662	1.69171	1.11543	1.30388
MUT	0.850261	0.695223	1.43301	0.728811	1.60063	1.52146
Fig.5c
	1.35245	2.87087	3.2199	1.35093
	0.689328	2.16901	2.82188	1.14014
	0.958223	1.56172	1.59172	0.789214
Fig.5g	0.951957	0.488183	1.23014	0.97594
	1.01279	0.481596	1.05928	0.78458
	1.03526	0.634638	1.13832	0.789616
Fig.5i	0.0972893	17.9227
	0.0924889	17.9724
	0.0652185	11.7918
	0.0456394	15.4198
Fig.6d
vwf	0.215633	1.49389	1.29048	8.2023	5.70731	10.944
CD31	0.366602	1.26793	1.36556	3.15339	5.96762	3.81205
col	0.794737	1.10715	1.09813	0.486116	0.516625	0.411985
Fig.6e
ACTA2	0.967315	0.97703	1.05566	0.671696	0.787746	0.685661		Fig.6g	0.00271	0.00062
DCN	0.975125	1.01137	1.01351	0.672494	0.58103	0.549672			0.00334	0.00012
Cebpb	0.990805	0.983867	1.02533	0.535372	0.507569	0.579632			0.00168	0.00027
									0.00246	0.00126
									0.00217	0.00024
Fig7d									0.00232	0.00072
vwf	0.609507	1.14074	1.24989	15.6749	22.757	13.5371
CD31	0.754898	0.998356	1.24675	10.7502	7.86238	5.801
col	0.886305	0.988616	1.12508	0.510872	0.539223	0.415528
								Fig.7g	0.00312	0.00051
Fig7e									0.00346	0.00026
ACTA2	1.02668	1.01015	0.96317	0.467575	0.652737	0.496905			0.00274	0.00073
DCN	1.0749	1.02513	0.899974	0.739782	0.571816	0.515173			0.00288	0.00116
Cebpb	0.927204	1.05495	1.01787	0.437683	0.686417	0.390279			0.00146	0.00035
									0.00298	0.00061
Fig8d
vwf	0.724355	1.10396	1.17169	0.273221	0.269088	0.266918
CD31	0.987246	0.965963	1.04679	0.520583	0.128939	0.0509503
col	1.12646	0.792304	1.08129	2.27117	3.00706	2.31896
Fig8e
ACTA2	0.747141	0.93625	1.31662	2.30915	2.33102	2.31044
DCN	0.985839	0.909512	1.10465	2.099	2.07179	2.17934
Cebpb	0.685137	1.49428	0.820584	5.0237	4.45589	4.41651
Fig.8f	0.00012	0.00011	0.0006	0.00542
	0.00018	0.00014	0.00271	0.00552
	0.00011	0.00012	0.00211	0.00748
	0.00011	0.0001	0.00117	0.00564
	0.00018	0.00015	0.00115	0.0047
	0.00021	0.0001	0.0019	0.00556
	siNC	siMDK
Fig.S3d	0.984623	1.32038
	1.02837	0.937462
	1.00379	0.850382
	con	TGF-β	TGF-β+siNC	TGF-β+siMDK
Fig.S3g	9.649	15.397	14.874	12.856
	10.487	15.049	15.184	13.423
	12.492	17.246	16.244	14.878
	10.284	16.588	16.342	13.644
	0h	4h	8h	12h
Fig.S3e	0.97872	0.688968	0.398706	0.103677
	1.02775	0.744297	0.449098	0.125298
	0.993701	0.727443	0.386959	0.108614
